# Supplementary material for: Reinforcement learning-controlled differential evolution with L-BFGS refinements
Source: PLoS One. 2026 May 13;21(5):e0347860. doi: 10.1371/journal.pone.0347860 (PMC13170893; doi:10.1371/journal.pone.0347860)
Supplement: S1 Table — The complete numerical results include the average optimal values and standard deviations obtained from 30 runs of 8 algorithms (DE, SaDE, SHADE, ILSHADE, jSO, MPEDE, LSHADE, RL-DE) on 29 test functions across 10 dimensions. (XLSX) [file pone.0347860.s001.xlsx]

## Sheet: compare_30_BaseV0V1_0506_1619
Function	DE		SaDE		SHADE		ILSHADE		JSO		MPEDE		LSHADE		RL-DE		best_value
	Mean	Std	Mean	Std	Mean	Std	Mean	Std	Mean	Std	Mean	Std	Mean	Std	Mean	Std
F1	133.295	23.761	100.005	0.006	100	0	100	0	100	0	174.752	150.819	100	0	100	0	100
F2	200	0	200	0	200	0	200	0	200	0	200	0	200	0	200	0	200
F3	304.068	0.425	303.321	1.636	303.059	1.687	303.455	1.355	304.18	1.841	302.931	1.723	302.392	1.953	302.923	1.763	300
F4	418.598	3.696	408.116	2.013	407.548	1.356	402.91	1.398	403.104	1.307	415.546	2.563	402.214	1.065	404.776	1.485	400
F5	500	0	500	0	500	0	500	0	500	0	500	0	500	0	500	0	500
F6	630.681	2.763	619.687	3.222	618.485	1.785	613.064	1.03	613.538	1.689	627.085	2.959	612.122	0.928	615.22	1.689	600
F7	758.4	8.845	761.2	11.565	764	10.431	771	6.547	772	6.282	730.82	5.453	753.2	15.237	716.487	4.901	700
F8	802.153	0.032	802.122	0.205	802.176	0.297	802.254	0.123	802.326	0.038	801.848	0.34	801.548	0.714	800	0	800
F9	1882.44	301.249	2135.4	436.356	2358	406.408	2616.07	233.902	2708.89	180.359	1168.21	116.133	1840.95	691.057	1128.82	146.155	900
F10	1040.87	30.847	1055.83	27.787	1026.75	32.293	1000.36	1.099	1001.28	0.638	1070.71	53.672	1000.95	1.496	1002.59	10.885	1000
F11	4215.7	2361.84	1193.94	147.484	1129.71	73.769	1163.91	97.674	1114.62	54.155	1224.35	406.189	1149.54	99.648	1134.97	78.125	1100
F12	1469.07	869.216	1209.99	1.596	1208.48	1.207	1207.32	9.536	1204.98	1.159	1275.71	172.041	2246.57	565.733	1204.94	1.043	1200
F13	1340.03	6.252	1330.26	3.371	1326.75	4.144	1319.97	4.323	1319.34	4.989	1332.34	9.857	1317.93	7.33	1316.21	6.413	1300
F14	1415.02	8.604	1402.82	0.992	1402.01	0.491	1400.3	0.209	1400.76	0.632	1411.33	15.823	1465.23	37.638	1400.61	0.287	1400
F15	1500.58	0.166	1518.13	21.936	1521.13	78.98	1564.98	142.319	1631.88	177.546	1502.04	1.106	1500.39	0.259	1529.23	108.328	1500
F16	1637.87	38.824	1640.45	54.276	1653.4	116.567	1701.43	138.715	1673.78	92.376	1641.7	39.028	1621.68	0.814	1640.61	54.075	1600
F17	1725.06	3.184	1713.12	5.5	1712.31	8.301	1714.38	9.15	1712.35	9.804	1719.46	13.149	1706.46	9.192	1703.96	6.571	1700
F18	1803.49	0.77	1801.92	0.346	1802.2	0.316	1801.38	0.25	1801.26	0.299	1804.07	0.656	1800.77	0.242	1801.83	0.338	1800
F19	1910.41	4.246	1903.03	1.026	1903.58	1.016	1916.76	7.751	1910.09	7.794	1920.98	4.519	1903.26	3.683	1923.08	4.009	1900
F20	2166.42	62.161	2162.89	55.036	2164.48	52.657	2134.11	48.238	2144.93	51.39	2100	0	2140.94	50.147	2100	0	2000
F21	2446.35	131.479	2395.95	194.662	2556.56	399.556	2837.85	259.145	2895.2	218.473	2200.01	0.024	2200.7	1.686	2200.05	0.249	2100
F22	2310	30	2343.33	49.554	2333.33	47.14	2306.67	24.944	2316.67	37.268	2303.34	17.95	2466.72	500.156	2306.67	24.944	2200
F23	2400	0	2400	0	2400	0	2400	0	2400	0	2400	0.003	2410	30	2500	0	2300
F24	2905.17	7.148	2901.92	10.972	2913.28	26.999	2913.6	31.482	2911.62	23.012	2902.27	10.348	2883.7	11.657	2878.87	1.115	2400
F25	2500	0	2631.16	217.97	2780.05	287.384	2570.13	180.852	2535.43	132.55	2531.15	116.558	2830.39	216.434	2963.09	5.272	2500
F26	3123.19	237.672	3027.1	82.172	3064.06	132.575	3199.36	365.258	3248.28	415.35	2990.33	0.376	2997.84	8.297	2992.56	3.249	2600
F27	2700	0	2700	0	2700	0	2700	0	2700	0	2700	0	2850.75	230.308	2700	0	2700
F28	3879.06	140.953	4177.11	1038.48	4397.99	3354.37	3930.27	419.986	4875.53	5630.2	3833.62	43.23	4870.2	2331.4	3831.85	32.311	2800
F29	9967.82	2863.3	6523.96	2855.01	4862.89	1899.24	4876.55	1646.37	4261.93	698.366	4988.96	1082.11	4669.06	1342.15	4774.3	777.96	2900

## Sheet: Sheet1
Function	DE	SaDE	SHADE	ILSHADE	JSO	MPEDE	LSHADE	RL-DE	best_value
F1	133.295	100.005	100	100	100	174.752	100	100	100
F2	200	200	200	200	200	200	200	200	200
F3	304.068	303.321	303.059	303.455	304.18	302.931	302.392	302.923	300
F4	418.598	408.116	407.548	402.91	403.104	415.546	402.214	404.776	400
F5	500	500	500	500	500	500	500	500	500
F6	630.681	619.687	618.485	613.064	613.538	627.085	612.122	615.22	600
F7	758.4	761.2	764	771	772	730.82	753.2	716.487	700
F8	802.153	802.122	802.176	802.254	802.326	801.848	801.548	800	800
F9	1882.44	2135.4	2358	2616.07	2708.89	1168.21	1840.95	1128.82	900
F10	1040.87	1055.83	1026.75	1000.36	1001.28	1070.71	1000.95	1002.59	1000
F11	4215.7	1193.94	1129.71	1163.91	1114.62	1224.35	1149.54	1134.97	1100
F12	1469.07	1209.99	1208.48	1207.32	1204.98	1275.71	2246.57	1204.94	1200
F13	1340.03	1330.26	1326.75	1319.97	1319.34	1332.34	1317.93	1316.21	1300
F14	1415.02	1402.82	1402.01	1400.3	1400.76	1411.33	1465.23	1400.61	1400
F15	1500.58	1518.13	1521.13	1564.98	1631.88	1502.04	1500.39	1529.23	1500
F16	1637.87	1640.45	1653.4	1701.43	1673.78	1641.7	1621.68	1640.61	1600
F17	1725.06	1713.12	1712.31	1714.38	1712.35	1719.46	1706.46	1703.96	1700
F18	1803.49	1801.92	1802.2	1801.38	1801.26	1804.07	1800.77	1801.83	1800
F19	1910.41	1903.03	1903.58	1916.76	1910.09	1920.98	1903.26	1923.08	1900
F20	2166.42	2162.89	2164.48	2134.11	2144.93	2100	2140.94	2100	2000
F21	2446.35	2395.95	2556.56	2837.85	2895.2	2200.01	2200.7	2200.05	2100
F22	2310	2343.33	2333.33	2306.67	2316.67	2303.34	2466.72	2306.67	2200
F23	2400	2400	2400	2400	2400	2400	2410	2500	2300
F24	2905.17	2901.92	2913.28	2913.6	2911.62	2902.27	2883.7	2878.87	2400
F25	2500	2631.16	2780.05	2570.13	2535.43	2531.15	2830.39	2963.09	2500
F26	3123.19	3027.1	3064.06	3199.36	3248.28	2990.33	2997.84	2992.56	2600
F27	2700	2700	2700	2700	2700	2700	2850.75	2700	2700
F28	3879.06	4177.11	4397.99	3930.27	4875.53	3833.62	4870.2	3831.85	2800
F29	9967.82	6523.96	4862.89	4876.55	4261.93	4988.96	4669.06	4774.3	2900
