# Supplementary material for: Reinforcement learning-controlled differential evolution with L-BFGS refinements
Source: PLoS One. 2026 May 13;21(5):e0347860. doi: 10.1371/journal.pone.0347860 (PMC13170893; doi:10.1371/journal.pone.0347860)
Supplement: S2 Table — The complete numerical results include the average optimal values and standard deviations obtained from 30 runs of 8 algorithms (DE, SaDE, SHADE, ILSHADE, jSO, MPEDE, LSHADE, RL-DE) on 29 test functions across 30 dimensions. (XLSX) [file pone.0347860.s002.xlsx]

## Sheet: compare_30_BaseV0V1_0506_1619
Function	DE		SaDE		SHADE		ILSHADE		JSO		MPEDE		LSHADE		RL-DE		best_value
	Mean	Std	Mean	Std	Mean	Std	Mean	Std	Mean	Std	Mean	Std	Mean	Std	Mean	Std
F1	7308.82	3863.49	100.349	0.775	100	0	100.002	0.01	230.604	679.303	100	0	100	0	100	0	100
F2	200	0	200	0	200	0	200	0	200	0	200	0	200	0	200	0	200
F3	333.903	9.088	315.155	17.921	329.894	28.055	333.222	28.705	336.136	29.562	329.317	13.889	328.108	20.284	319.086	15.584	300
F4	582.45	9.691	461.396	13.254	438.323	5.348	445.058	13.455	431.131	9.441	478.115	9.036	446.057	10.01	432.834	11.945	400
F5	500.001	0.001	500.001	0.001	500	0	500	0	500	0.001	500	0	500	0	500	0	500
F6	818.456	10.291	695.47	17.976	672.261	3.324	680.202	16.585	663.128	12.781	719.925	9.13	689.737	26.553	664.944	14.24	600
F7	1153.94	6.652	1159.4	13.74	1189.17	30.848	1175.48	34.874	1171.82	21.979	1135.4	22.788	1168.45	14.291	831.505	51	700
F8	809.192	0.798	810.793	0.69	811.151	0.345	811.382	0.812	811.221	0.555	805.521	2.802	810.366	0.689	800.223	0.282	800
F9	4344.4	311.919	4862.49	277.815	5230.96	245.416	5144.54	268.942	5168.25	261.405	4635.27	421.91	5005.23	118.556	3515.91	687.379	900
F10	49188.4	11614.3	2421.89	2743.83	1350.95	459.806	1506.54	580.688	1215.44	251.813	2838.43	4058.65	1753.79	564.854	1174.53	162.444	1000
F11	7.11989e+06	2.43285e+06	5417.95	4617.78	5517.15	3077.78	5914.53	3651.77	4230.41	2294.41	8227.98	19177	4334.13	1909.62	2457.55	533.686	1100
F12	18535.5	10244.4	3324.32	2634.39	2394.62	2622.42	3287.16	4111.38	1798.42	1605.18	1658	405.352	3181.85	1899.8	1388.1	275.638	1200
F13	23095.2	6989.34	2164.96	1972.06	1698.02	703.33	1805.41	877.414	1721.44	758.544	1667.97	804.07	1987.94	590.25	1463.7	245.71	1300
F14	85651.8	27701.3	7712.18	5806.11	3078.86	2595.34	3790.2	2727.28	3057.65	3073.18	3275.97	2855.79	3015.09	2267.75	2292.07	804.67	1400
F15	1580.4	37.413	1555.28	123.212	1558.67	99.276	1718.71	238.595	1634.25	238.491	1547.18	85.549	1682.73	180.946	1621.82	198.878	1500
F16	5748.63	1646.25	1803.45	196.862	1856.06	270.013	1815.35	216.904	1736.23	174.164	1711.08	128.581	1781.77	177.085	1758.3	209.085	1600
F17	34001.5	9741.52	4232.03	2971.41	2865.8	929.153	2192.71	312.677	2136.14	513.708	3128.8	1883.26	33357.5	9919.46	1751.3	24.735	1700
F18	3393.49	690.244	1877.99	57.839	1818.84	2.787	1815.77	2.853	1814.4	3.417	2562.81	1571.09	1816.21	8.111	1815.16	3.875	1800
F19	2210.43	108.591	2154.09	128.721	2135.17	114.575	2101.5	163.17	2135.8	143.45	2041.62	72.076	2081.03	138.996	2067.32	142.974	1900
F20	2138.34	97.923	2234.18	68.159	2231.7	52.918	2138.3	63.614	2149.87	65.879	2149.46	82.409	2182.36	67.523	2128.81	57.849	2000
F21	2798.61	455.202	2653.26	592.753	3894.05	1114.19	4897.22	686.796	5261.02	480.513	2262.72	2.177	2308.46	89.097	2271.16	7.278	2100
F22	2400	0	2411.84	44.333	2405	26.944	2412.6	57.51	2401.83	33.619	2400	0	2445.66	69.926	2404.55	24.475	2200
F23	2500	0	2515.8	47.648	2508.73	32.654	2527.73	55.811	2522.22	49.784	2505.6	30.165	2500	0	2500	0	2300
F24	2821.55	0.07	2822.02	4.221	2824.61	7.336	2826.09	8.237	2825.89	7.985	2820.81	0.124	2821.01	0.177	2821.62	2.904	2400
F25	3259.64	35.46	3276.74	46.995	3227.25	56.885	3238.59	57.282	3191.55	192.889	3327.94	1.885	3339.2	40.241	3320.4	22.397	2500
F26	3102.17	4.478	3535.63	1012.22	4176.69	1450.37	5341.31	1263.96	5879.4	798.279	3104.44	6.419	3185.94	91.664	3114.59	14.23	2600
F27	2700	0.002	2700	0	2700	0	2707.18	27.47	2700	0	2700	0	3268.01	786.872	2701.41	4.228	2700
F28	48717.9	13240.6	5657.77	1344.68	5620.71	1121.38	6377.2	1606.07	5428.22	1023.53	5571.07	884.977	6347.89	2094.94	6792.28	2489.85	2800
F29	148989	66127.4	7687.04	3284.4	5468.74	1006.86	6818.4	2805.31	6162.62	1899.88	5811	2844.24	5879.45	1294.95	5787.54	1361.87	2900

## Sheet: Sheet1
Function	DE	SaDE	SHADE	ILSHADE	JSO	MPEDE	LSHADE	RL-DE	best_value
F1	7308.82	100.349	100	100.002	230.604	100	100	100	100
F2	200	200	200	200	200	200	200	200	200
F3	333.903	315.155	329.894	333.222	336.136	329.317	328.108	319.086	300
F4	582.45	461.396	438.323	445.058	431.131	478.115	446.057	432.834	400
F5	500.001	500.001	500	500	500	500	500	500	500
F6	818.456	695.47	672.261	680.202	663.128	719.925	689.737	664.944	600
F7	1153.94	1159.4	1189.17	1175.48	1171.82	1135.4	1168.45	831.505	700
F8	809.192	810.793	811.151	811.382	811.221	805.521	810.366	800.223	800
F9	4344.4	4862.49	5230.96	5144.54	5168.25	4635.27	5005.23	3515.91	900
F10	49188.4	2421.89	1350.95	1506.54	1215.44	2838.43	1753.79	1174.53	1000
F11	7.11989e+06	5417.95	5517.15	5914.53	4230.41	8227.98	4334.13	2457.55	1100
F12	18535.5	3324.32	2394.62	3287.16	1798.42	1658	3181.85	1388.1	1200
F13	23095.2	2164.96	1698.02	1805.41	1721.44	1667.97	1987.94	1463.7	1300
F14	85651.8	7712.18	3078.86	3790.2	3057.65	3275.97	3015.09	2292.07	1400
F15	1580.4	1555.28	1558.67	1718.71	1634.25	1547.18	1682.73	1621.82	1500
F16	5748.63	1803.45	1856.06	1815.35	1736.23	1711.08	1781.77	1758.3	1600
F17	34001.5	4232.03	2865.8	2192.71	2136.14	3128.8	33357.5	1751.3	1700
F18	3393.49	1877.99	1818.84	1815.77	1814.4	2562.81	1816.21	1815.16	1800
F19	2210.43	2154.09	2135.17	2101.5	2135.8	2041.62	2081.03	2067.32	1900
F20	2138.34	2234.18	2231.7	2138.3	2149.87	2149.46	2182.36	2128.81	2000
F21	2798.61	2653.26	3894.05	4897.22	5261.02	2262.72	2308.46	2271.16	2100
F22	2400	2411.84	2405	2412.6	2401.83	2400	2445.66	2404.55	2200
F23	2500	2515.8	2508.73	2527.73	2522.22	2505.6	2500	2500	2300
F24	2821.55	2822.02	2824.61	2826.09	2825.89	2820.81	2821.01	2821.62	2400
F25	3259.64	3276.74	3227.25	3238.59	3191.55	3327.94	3339.2	3320.4	2500
F26	3102.17	3535.63	4176.69	5341.31	5879.4	3104.44	3185.94	3114.59	2600
F27	2700	2700	2700	2707.18	2700	2700	3268.01	2701.41	2700
F28	48717.9	5657.77	5620.71	6377.2	5428.22	5571.07	6347.89	6792.28	2800
F29	148989	7687.04	5468.74	6818.4	6162.62	5811	5879.45	5787.54	2900
