# Supplementary material for: Reinforcement learning-controlled differential evolution with L-BFGS refinements
Source: PLoS One. 2026 May 13;21(5):e0347860. doi: 10.1371/journal.pone.0347860 (PMC13170893; doi:10.1371/journal.pone.0347860)
Supplement: S3 Table — The complete numerical results include the average optimal values and standard deviations obtained from 30 runs of 8 algorithms (DE, SaDE, SHADE, ILSHADE, jSO, MPEDE, LSHADE, RL-DE) on 29 test functions across 50 dimensions. (XLSX) [file pone.0347860.s003.xlsx]

## Sheet: compare_30_BaseV0V1_0506_1619
Function	DE		SaDE		SHADE		ILSHADE		JSO		MPEDE		LSHADE		RL-DE		best_value
	Mean	Std	Mean	Std	Mean	Std	Mean	Std	Mean	Std	Mean	Std	Mean	Std	Mean	Std
F1	1105.69	1404.48	2406.94	3713.95	1516.45	1822.14	2254.04	4041.39	3473.01	5525.32	100.278	0.796	2751.88	4141.06	100	0	100
F2	209.551	4.672	200	0	200	0	200	0	200	0	200	0	200	0	200	0	200
F3	455.714	6.742	376.559	41.779	391.07	24.416	417.534	55.455	426.824	46.265	372.576	43.011	418.376	42.869	327.472	46.997	300
F4	802.408	14.11	528.979	24.575	494.154	10.219	552.759	48.806	513.832	22.833	569.825	18.241	574.467	58.882	526.757	33.084	400
F5	500.003	0.001	500.001	0	500.001	0.001	500.001	0	500.001	0	500.001	0	500	0	500	0	500
F6	1054.98	15.213	800.965	34.161	766.171	17.73	810.159	59.447	774.6	28.043	842.743	17.754	853.023	56.199	792.233	43.916	600
F7	1557.9	40.656	1541.09	38.194	1561.9	49.717	1562.73	44.414	1566.13	30.894	1099.74	112.81	1413.93	259.759	910.517	52.03	700
F8	818.709	2.279	822.008	1.581	822.552	1.375	822.55	1.815	821.94	2.192	814.887	4.755	817.018	6.802	803.466	2.776	800
F9	7858.85	444.583	9068.69	422.02	9336.86	346.569	9293.53	336.213	9280.92	339.273	8014.41	585.703	9434.77	245.261	6910.07	958.738	900
F10	253235	69022.6	3749.41	3681.61	6351.59	5694.33	6522.33	6927.76	2926.92	2023.28	3589.14	3606.49	3615.81	2877.64	1367.97	289.007	1000
F11	4.87181e+07	1.16216e+07	13174.4	6003.38	12800.6	4893.05	12538.8	4879.82	15742.2	5463.27	10444.9	4207.09	12942.2	7746.39	3059.68	619.855	1100
F12	59723.3	75209.6	13825	7103.09	10843	6015.98	18942.6	19036.3	19205.4	13353.4	15293.2	6102.46	11667.3	8502.14	1411.54	183.757	1200
F13	166399	37094.6	10970.3	9375.69	17609.7	14847.2	9557.65	5459.59	7549.29	4417.57	8460.5	7848.58	11375.1	8034.33	1808.91	419.633	1300
F14	274173	136742	6203.06	2235.82	6623.68	2384.29	7998.3	2564.29	9971.52	3227.04	5331.26	2132.81	8184.19	3085.8	2916.64	1698.4	1400
F15	3068.33	2224.1	1983.33	375.514	1873.7	274.383	2181.07	377.456	2106.49	380.323	1919.7	338.206	1940.25	359.702	2146.53	294.934	1500
F16	23583.4	6956.01	1788.43	218.737	1857.44	279.775	2071.95	322.257	1913.11	266.75	1873.17	200.864	2082.24	397.364	2032.05	431.759	1600
F17	341094	88263.7	13654.6	12193.8	10034.9	5044.59	4850.21	2375.42	8844.26	4578.69	16436.9	15264.3	16173.6	9702.41	1852.77	73.388	1700
F18	13186.3	8291.48	3500.51	1961	3910.25	2314.17	2732.22	1523.44	1846.66	14.04	2045.34	475.739	2124.67	403.075	3285.5	1533.53	1800
F19	2078.54	82.792	2018.68	107.903	2008.77	101.906	2036.08	101.779	2018.8	106.949	2021.82	104.234	2027.82	103.082	2013.35	115.254	1900
F20	2437.95	239.329	2227.37	112.105	2238.95	84.449	2274.11	128.791	2230.48	101.804	2274.3	133.706	2188.58	110.01	2198.4	106.682	2000
F21	2434.99	369.726	3869.77	1256.21	7315.86	1759.84	8493.07	720.117	8726.19	504.122	2298.17	4.472	3828.17	2229.36	2342.9	18.498	2100
F22	2864.53	155.856	2574.63	119.167	2540.82	93.409	2642.02	92.364	2600.55	73.453	2625.77	113.529	2689.24	135.647	2406.77	36.44	2200
F23	2777.93	260.125	2635.03	111.854	2620.49	85.503	2600.57	117.565	2612.65	99.331	2621.97	123.859	2610.56	138.952	2506.22	33.477	2300
F24	3158.77	14.688	3214.24	52.282	3223.88	39.542	3259.39	88.003	3202.57	35.688	3191.3	24.212	3182.27	38.937	3173.62	45.41	2400
F25	3752.79	111.509	3608.24	309.783	3652.91	224.761	3701.66	254.412	3688.43	246.318	3829.28	174.109	4248.65	307.535	3741.18	145.402	2500
F26	3108.41	8.541	6095.06	1930.37	4955.89	2620.57	8662.42	1153.64	9104.33	350.76	3129.49	23.775	3529.61	201.679	3169.77	37.181	2600
F27	2700	0.005	2700	0	2737.96	112.003	2772.93	126.257	2741.37	107.522	2700	0	2969.35	591.918	2747.35	105.059	2700
F28	492528	251461	8349.47	1225.76	8628.14	932.118	9132.51	1614.72	8725.59	1394.19	8546.66	1307.17	8913.9	1280.98	8701.31	1547.05	2800
F29	7.23429e+07	2.56256e+07	48327	63573.9	25867.8	19365	27827.1	14242.2	21581.8	7111.03	22908.3	12824.9	25434	11679.9	23818.2	11110.9	2900

## Sheet: Sheet1
Function	DE	SaDE	SHADE	ILSHADE	JSO	MPEDE	LSHADE	RL-DE	best_value
F1	1105.69	2406.94	1516.45	2254.04	3473.01	100.278	2751.88	100	100
F2	209.551	200	200	200	200	200	200	200	200
F3	455.714	376.559	391.07	417.534	426.824	372.576	418.376	327.472	300
F4	802.408	528.979	494.154	552.759	513.832	569.825	574.467	526.757	400
F5	500.003	500.001	500.001	500.001	500.001	500.001	500	500	500
F6	1054.98	800.965	766.171	810.159	774.6	842.743	853.023	792.233	600
F7	1557.9	1541.09	1561.9	1562.73	1566.13	1099.74	1413.93	910.517	700
F8	818.709	822.008	822.552	822.55	821.94	814.887	817.018	803.466	800
F9	7858.85	9068.69	9336.86	9293.53	9280.92	8014.41	9434.77	6910.07	900
F10	253235	3749.41	6351.59	6522.33	2926.92	3589.14	3615.81	1367.97	1000
F11	4.87181e+07	13174.4	12800.6	12538.8	15742.2	10444.9	12942.2	3059.68	1100
F12	59723.3	13825	10843	18942.6	19205.4	15293.2	11667.3	1411.54	1200
F13	166399	10970.3	17609.7	9557.65	7549.29	8460.5	11375.1	1808.91	1300
F14	274173	6203.06	6623.68	7998.3	9971.52	5331.26	8184.19	2916.64	1400
F15	3068.33	1983.33	1873.7	2181.07	2106.49	1919.7	1940.25	2146.53	1500
F16	23583.4	1788.43	1857.44	2071.95	1913.11	1873.17	2082.24	2032.05	1600
F17	341094	13654.6	10034.9	4850.21	8844.26	16436.9	16173.6	1852.77	1700
F18	13186.3	3500.51	3910.25	2732.22	1846.66	2045.34	2124.67	3285.5	1800
F19	2078.54	2018.68	2008.77	2036.08	2018.8	2021.82	2027.82	2013.35	1900
F20	2437.95	2227.37	2238.95	2274.11	2230.48	2274.3	2188.58	2198.4	2000
F21	2434.99	3869.77	7315.86	8493.07	8726.19	2298.17	3828.17	2342.9	2100
F22	2864.53	2574.63	2540.82	2642.02	2600.55	2625.77	2689.24	2406.77	2200
F23	2777.93	2635.03	2620.49	2600.57	2612.65	2621.97	2610.56	2506.22	2300
F24	3158.77	3214.24	3223.88	3259.39	3202.57	3191.3	3182.27	3173.62	2400
F25	3752.79	3608.24	3652.91	3701.66	3688.43	3829.28	4248.65	3741.18	2500
F26	3108.41	6095.06	4955.89	8662.42	9104.33	3129.49	3529.61	3169.77	2600
F27	2700	2700	2737.96	2772.93	2741.37	2700	2969.35	2747.35	2700
F28	492528	8349.47	8628.14	9132.51	8725.59	8546.66	8913.9	8701.31	2800
F29	7.23429e+07	48327	25867.8	27827.1	21581.8	22908.3	25434	23818.2	2900
