# Supplementary material for: Reinforcement learning-controlled differential evolution with L-BFGS refinements
Source: PLoS One. 2026 May 13;21(5):e0347860. doi: 10.1371/journal.pone.0347860 (PMC13170893; doi:10.1371/journal.pone.0347860)
Supplement: S4 Table — The complete numerical results include the average optimal values and standard deviations obtained from 30 runs of 8 algorithms (DE, SaDE, SHADE, ILSHADE, jSO, MPEDE, LSHADE, RL-DE) on 29 test functions across 100 dimensions. (XLSX) [file pone.0347860.s004.xlsx]

## Sheet: compare_30_BaseV0V1_0506_1619
Function	DE		SaDE		SHADE		ILSHADE		JSO		MPEDE		LSHADE		RL-DE		best_value
	Mean	Std	Mean	Std	Mean	Std	Mean	Std	Mean	Std	Mean	Std	Mean	Std	Mean	Std
F1	3900.3	3085.28	4699.8	5730.07	5055.73	5489.81	5039.93	5102.67	5306.17	5071.29	174.615	155.669	6419.6	6665.59	100	0	100
F2	9266.83	1408.55	200	0	200	0	200	0	200.004	0.018	200	0	202.203	6.608	200	0	200
F3	593.592	3.998	517.876	48.846	518.291	43.377	529.672	49.442	565.923	63.137	506.746	53.513	543.308	51.049	315.337	58.333	300
F4	1449.15	24.789	828.775	83.925	776.914	52.738	1117.88	210.805	895.261	96.706	972.105	77.383	1395.04	335.517	1109.59	322.437	400
F5	500.012	0.002	500	0	500	0	500	0	500	0	500.001	0.001	500	0	500	0	500
F6	1760.82	18.806	1152.72	90.508	1135.88	61.973	1542.56	592.725	1221.22	83.889	1288.15	57.444	1520.44	231.504	1412.91	498.387	600
F7	2655.43	96.284	2435.55	39.018	2558.7	94.245	2553.57	88.676	2506.07	64.344	2380.06	49.585	2528.75	54.53	1308.98	130.659	700
F8	882.996	3.888	860.86	2.801	860.621	2.91	861.607	4.124	860.507	3.518	849.77	5.445	858.827	4.778	819.592	5.68	800
F9	27645.2	520.494	18105.1	794.918	17920.8	1642.17	18338	832.11	18389.4	930.154	20690.9	868.044	19467.3	6798.87	15023.1	1086.91	900
F10	14626.1	7425.12	1481.61	725.194	1380.44	355.368	2084.97	2124.14	2063.36	1704.92	1434.55	324.961	1956.42	855.099	1289.03	308.527	1000
F11	1.27249e+09	2.05131e+08	21849.6	23814.9	22639.9	14996.3	121598	100194	209529	183508	18833.2	19339.6	71289.2	42889	3475.77	1085.94	1100
F12	11605.2	7138.4	14328.7	9481.22	11856.2	9432.94	16429.5	11949.8	11550.4	9111.92	10161.8	8212.17	16430	10235.5	1727.14	499.629	1200
F13	966606	271618	38054.5	75142.1	18982.4	19956.5	39983.9	19840.9	37005.8	26723.4	35393.7	21607.9	68509.7	59963	2175.24	587.158	1300
F14	148646	153050	9781.66	4306.32	12763.3	3994.74	15744.8	5233.41	16765	5637.45	12430.2	5570.74	13184.3	3576.83	2890.08	1425.19	1400
F15	6738.34	2350.78	1809.25	544.61	1995.58	722.37	4478.33	3276.65	5751.74	3104.35	1922.74	363.229	3755.13	2724.56	2246.08	469.313	1500
F16	3.04349e+07	4.21952e+07	2432.55	1027.56	2973.09	1066.31	3618.98	1569.99	3223.87	965.394	3474.27	1378.29	3780.42	1598.83	2367.95	604.257	1600
F17	5.14877e+06	1.31746e+06	40156.6	76251.4	30956.3	30149.1	17893.6	14829	25720.4	9626.65	40806.1	18400.7	22335.7	4044.42	2435.13	332.833	1700
F18	8801.06	11380.9	3187.67	2000.01	3321.26	1555.67	9627.83	9057.19	6027.95	6496.19	3315.37	1431.74	6247.76	4788.28	6264.26	4101.75	1800
F19	2408.2	87.153	2004.85	44.482	2035.23	51.552	2673.41	515.078	2388.74	268.506	2011.3	31.203	2096.39	74.806	2118.08	140.698	1900
F20	3262.01	23.265	2592.89	155.109	2589.13	84.434	2926.52	312.052	2701.69	109.084	2736.82	131.932	3039.95	183.35	2802.05	291.988	2000
F21	2200.01	0.003	5371.52	3303.28	14287.3	2546.86	15277.3	777.43	15288	599.124	2329.17	7.122	6750.15	5152.49	2435.42	27.118	2100
F22	2473.82	276.066	2501.6	172.279	2497.69	178.893	2582.11	346.609	2680.51	330.286	2507.21	214.509	2667.4	429.539	2514.13	292.885	2200
F23	2575.17	281.18	2692.2	275.885	2843.82	266.886	2750.43	391.409	2703.19	315.019	2596.39	246.149	2675.64	354.171	2517.61	94.822	2300
F24	3279.92	9.48	3306.31	19.501	3346.24	27.74	3360.05	34.818	3371.13	45.636	3321.19	23.433	3368.86	38.508	3354.01	52.895	2400
F25	5834.64	0.028	3580.79	1140.79	3211.49	791.276	4760.71	1116.71	4346.72	1030.9	5759.62	302.995	5784.61	768.78	5420.06	999.133	2500
F26	3356.99	59.04	4870.28	3195.27	6183.64	4080.99	10584.5	2603.69	11976	544.916	3283.43	32.869	3627.47	255.412	3356.67	59.345	2600
F27	3207.03	26.572	2705.91	18.007	2730.04	18.092	2806.99	49.127	2752.87	25.837	2722.61	20.643	2814.18	35.923	2799.38	45.5	2700
F28	1.5444e+07	1.43118e+07	11063.9	1572.88	12057	1775.67	15097.6	2737.28	13812.1	2858.95	11105	1181.61	15679.7	3505.38	14406	2376.61	2800
F29	2.65585e+06	1.06851e+06	25764.7	7645.51	28581.2	8611.66	50817.9	19015.8	40075.9	11937.8	26357.5	3607.74	42138.2	9065.26	38079.2	10026.2	2900

## Sheet: Sheet1
Function	DE	SaDE	SHADE	ILSHADE	JSO	MPEDE	LSHADE	RL-DE	best_value
F1	3900.3	4699.8	5055.73	5039.93	5306.17	174.615	6419.6	100	100
F2	9266.83	200	200	200	200.004	200	202.203	200	200
F3	593.592	517.876	518.291	529.672	565.923	506.746	543.308	315.337	300
F4	1449.15	828.775	776.914	1117.88	895.261	972.105	1395.04	1109.59	400
F5	500.012	500	500	500	500	500.001	500	500	500
F6	1760.82	1152.72	1135.88	1542.56	1221.22	1288.15	1520.44	1412.91	600
F7	2655.43	2435.55	2558.7	2553.57	2506.07	2380.06	2528.75	1308.98	700
F8	882.996	860.86	860.621	861.607	860.507	849.77	858.827	819.592	800
F9	27645.2	18105.1	17920.8	18338	18389.4	20690.9	19467.3	15023.1	900
F10	14626.1	1481.61	1380.44	2084.97	2063.36	1434.55	1956.42	1289.03	1000
F11	1272493911	21849.6	22639.9	121598	209529	18833.2	71289.2	3475.77	1100
F12	11605.2	14328.7	11856.2	16429.5	11550.4	10161.8	16430	1727.14	1200
F13	966606	38054.5	18982.4	39983.9	37005.8	35393.7	68509.7	2175.24	1300
F14	148646	9781.66	12763.3	15744.8	16765	12430.2	13184.3	2890.08	1400
F15	6738.34	1809.25	1995.58	4478.33	5751.74	1922.74	3755.13	2246.08	1500
F16	3.04349e+07	2432.55	2973.09	3618.98	3223.87	3474.27	3780.42	2367.95	1600
F17	5.14877e+06	40156.6	30956.3	17893.6	25720.4	40806.1	22335.7	2435.13	1700
F18	8801.06	3187.67	3321.26	9627.83	6027.95	3315.37	6247.76	6264.26	1800
F19	2408.2	2004.85	2035.23	2673.41	2388.74	2011.3	2096.39	2118.08	1900
F20	3262.01	2592.89	2589.13	2926.52	2701.69	2736.82	3039.95	2802.05	2000
F21	2200.01	5371.52	14287.3	15277.3	15288	2329.17	6750.15	2435.42	2100
F22	2473.82	2501.6	2497.69	2582.11	2680.51	2507.21	2667.4	2514.13	2200
F23	2575.17	2692.2	2843.82	2750.43	2703.19	2596.39	2675.64	2517.61	2300
F24	3279.92	3306.31	3346.24	3360.05	3371.13	3321.19	3368.86	3354.01	2400
F25	5834.64	3580.79	3211.49	4760.71	4346.72	5759.62	5784.61	5420.06	2500
F26	3356.99	4870.28	6183.64	10584.5	11976	3283.43	3627.47	3356.67	2600
F27	3207.03	2705.91	2730.04	2806.99	2752.87	2722.61	2814.18	2799.38	2700
F28	1.5444e+07	11063.9	12057	15097.6	13812.1	11105	15679.7	14406	2800
F29	2.65585e+06	25764.7	28581.2	50817.9	40075.9	26357.5	42138.2	38079.2	2900
