# Supplementary material for: Reinforcement learning-controlled differential evolution with L-BFGS refinements
Source: PLoS One. 2026 May 13;21(5):e0347860. doi: 10.1371/journal.pone.0347860 (PMC13170893; doi:10.1371/journal.pone.0347860)
Supplement: S5 Table — The complete numerical results include the average optimal values and standard deviations obtained from 30 runs of 7 algorithms (SaDE, SHADE, ILSHADE, jSO, MPEDE, LSHADE, RL-DE) on 12 test functions across 10 dimensions. (XLSX) [file pone.0347860.s005.xlsx]

## Sheet: compare_30_BaseV0V1_0506_1619
Function	SaDE		SHADE		ILSHADE		JSO		MPEDE		LSHADE		RL-DE		best_value
	Mean	Std	Mean	Std	Mean	Std	Mean	Std	Mean	Std	Mean	Std	Mean	Std
F1	300	0	300	0	300	0	300	0	300	0	300	0	300	0	300
F2	402.675	4.086	409.753	20.73	400.892	2.675	401.29	2.806	404.762	3.726	406.053	3.077	406.451	2.465	400
F3	600	0	600	0	600	0	600	0	600	0	600	0	600	0	600
F4	856.8	5.879	856	4.899	857.6	2.939	856.6	3.105	821.6	8.8	852.6	10.082	824.8	6.274	800
F5	900.99	0.481	900.834	0.453	900.789	0.363	900.943	0.398	900	0	900.454	0.538	900	0	900
F6	1800.23	0.127	1800.39	0.092	1800.29	0.172	1800.24	0.143	1800.3	0.125	7349.51	14123.1	1800.47	0.357	1800
F7	2004.72	5.707	2020.49	0.188	2020.43	0.18	2020.22	0.196	2001.52	1.536	2014.52	30.452	2008.35	9.932	2000
F8	2205.21	7.415	2214.8	8.656	2203.22	6.152	2206.79	9.398	2203.45	6.148	2200.44	0.174	2202.35	6.203	2200
F9	2443.64	175.92	2560.02	172.095	2344.56	133.682	2425.03	192.289	2300	0	2637.46	115.368	2335.91	107.728	2300
F10	3004.99	540.331	3252.07	609.83	3373.45	626.114	3618.52	474.864	2677.09	45.902	2709.68	29.897	2621.31	0.678	2400
F11	2600	0	2600	0	2600	0	2600	0	2600	0	2600	0	2600	0	2600
F12	2866.11	1.094	2866.12	1.281	3057.8	382.493	2867.8	2.043	2864.32	0.405	2868.24	2.214	2865	0.755	2700
