# Supplementary material for: Reinforcement learning-controlled differential evolution with L-BFGS refinements
Source: PLoS One. 2026 May 13;21(5):e0347860. doi: 10.1371/journal.pone.0347860 (PMC13170893; doi:10.1371/journal.pone.0347860)
Supplement: S6 Table — The complete numerical results include the average optimal values and standard deviations obtained from 30 runs of 7 algorithms (SaDE, SHADE, ILSHADE, jSO, MPEDE, LSHADE, RL-DE) on 12 test functions across 20 dimensions. (XLSX) [file pone.0347860.s006.xlsx]

## Sheet: compare_30_BaseV0V1_0506_1619
Function	SaDE		SHADE		ILSHADE		JSO		MPEDE		LSHADE		RL-DE		best_value
	Mean	Std	Mean	Std	Mean	Std	Mean	Std	Mean	Std	Mean	Std	Mean	Std
F1	300	0	300	0	300	0	300	0	300	0	2508.23	6624.7	300	0	300
F2	432.344	21.981	444.176	14.725	433.531	21.987	442.5	14.304	449.084	0	428.613	23.412	439.268	19.634	400
F3	600	0	600	0	600	0	600	0	600	0	600	0	600	0	600
F4	972.4	16.966	965.2	17.486	977.8	7.769	978.6	11.421	897.2	28.358	945.6	40.623	878.2	20.966	800
F5	901.923	0.447	902.581	0.629	902.25	0.422	901.978	0.286	901.09	0.416	901.017	0.821	900.118	0.173	900
F6	2449.76	353.202	2067.82	292.406	2672.22	595.923	2149.03	220.707	1981.73	159.234	2549.36	717.129	1942.15	182.684	1800
F7	2021.97	1.213	2021.27	0.635	2023.58	1.526	2023.12	1.716	2020.8	0.522	2021.29	1.995	2021.77	1.105	2000
F8	2221.99	1.315	2221.43	0.167	2222.29	0.621	2222.45	0.672	2221.48	0.861	392038	1.16945e+06	2222.19	0.922	2200
F9	2635.64	0	2635.64	0	2635.64	0	2602.07	100.692	2635.64	0	2696.06	100.078	2635.64	0	2300
F10	5219.42	313.837	5079.4	1012.77	5610.24	212.47	5626.76	209.699	2819.34	34.147	4498.56	1684.26	2815.29	29.294	2400
F11	2600	0	2600	0	2600	0	2600	0	2600	0	3345.75	863.41	2600	0	2600
F12	5139.18	120.97	4202.15	946.662	5228.24	168.649	5212.61	159.648	4535.11	788.831	4747.3	860.643	2949.96	12.175	2700
