# Supplementary material for: Reinforcement learning-controlled differential evolution with L-BFGS refinements
Source: PLoS One. 2026 May 13;21(5):e0347860. doi: 10.1371/journal.pone.0347860 (PMC13170893; doi:10.1371/journal.pone.0347860)
Supplement: S7 Table — The table shows the running time (in seconds) for a single run of RL-DE and comparison algorithms on the CEC2022 benchmark functions in 10D and 20D. (XLSX) [file pone.0347860.s007.xlsx]

## Sheet: Sheet1
Dimension	RL-DE	SaDE	SHADE	ILSHADE	JSO	MPEDE	LSHADE
10	1009	1027	846	881	823	812	925
20	6364	6077	6141	6336	5976	5586	6333
