# Supplementary material for: Reinforcement learning-controlled differential evolution with L-BFGS refinements
Source: PLoS One. 2026 May 13;21(5):e0347860. doi: 10.1371/journal.pone.0347860 (PMC13170893; doi:10.1371/journal.pone.0347860)
Supplement: S8 Table — This table presents the non-parametric statistical test results for RL-DE and six comparison algorithms (SaDE, SHADE, ILSHADE, JSO, MPEDE, LSHADE) on the 12 composite functions of CEC2022 at D = 10 and D = 20. The Friedman test reports the average ranks of each algorithm across all functions and the overall p-value (significant at the α = 0.05 level). The Wilcoxon signed-rank test matrices provide pairwise p-values between algorithms, where values less than 0.05 indicate statistically significant performance differences. (XLSX) [file pone.0347860.s008.xlsx]

## Sheet: Experimental_Notes
Item	Description
Test Suite	IEEE CEC2022 Benchmark Suite
Functions	12 composite functions (F1-F12)
Dimensions	10 and 20
Runs per function	30 independent runs
MaxFES (10D)	200,000
MaxFES (20D)	1,000,000
Statistical Test 1	Friedman Test (non-parametric)
Statistical Test 2	Wilcoxon Signed-Rank Test (pairwise)
Significance Level	α = 0.05
Note	p < 0.05 indicates statistically significant difference

## Sheet: Friedman_Test
Dimension	Algorithm	Mean Rank	Friedman p-value
10D	MPEDE	2.62	0.018353
10D	RL-DE	3.12	0.018353
10D	SaDE	4	0.018353
10D	LSHADE	4.25	0.018353
10D	ILSHADE	4.33	0.018353
10D	JSO	4.5	0.018353
10D	SHADE	5.17	0.018353
20D	RL-DE	2.67	0.011032
20D	MPEDE	3.08	0.011032
20D	SHADE	3.67	0.011032
20D	SaDE	4.08	0.011032
20D	LSHADE	4.5	0.011032
20D	JSO	4.83	0.011032
20D	ILSHADE	5.17	0.011032

## Sheet: Wilcoxon_10D
	ILSHADE	JSO	LSHADE	MPEDE	SHADE	SaDE	RL-DE
ILSHADE	1	0.57	0.82	0.0742	0.734	0.652	0.0391
JSO		1	0.91	0.0391	0.734	0.57	0.0547
LSHADE			1	0.0195	0.652	0.652	0.0273
MPEDE				1	0.00391	0.0547	0.383
SHADE					1	0.0547	0.00781
SaDE						1	0.25
RL-DE							1

## Sheet: Wilcoxon_20D
	ILSHADE	JSO	LSHADE	MPEDE	SHADE	SaDE	RL-DE
ILSHADE	1	0.57	0.966	0.0547	0.0781	0.00781	0.0547
JSO		1	0.577	0.129	0.164	0.359	0.0391
LSHADE			1	0.00684	0.175	0.52	0.00684
MPEDE				1	0.461	0.0547	0.0547
SHADE					1	0.148	0.0391
SaDE						1	0.109
RL-DE							1
